# Supplementary material for: Rope-Riding Mobile Anchor for Robots Operating on Convex Facades
Source: Sensors (Basel). 2025 Jul 29;25(15):4674. doi: 10.3390/s25154674 (PMC12349328; doi:10.3390/s25154674)
Supplement: Supplementary file 1 [file sensors-25-04674-s001.zip]

Archive with 1 entries (1 files):
- sensors-3758244-supplementary.mp4
